# Supplementary material for: Residue-Specific Structural and Dynamical Coupling of Protein and Hydration Water Revealed by Molecular Dynamics Simulations
Source: Biomolecules. 2025 May 2;15(5):660. doi: 10.3390/biom15050660 (PMC12108842; doi:10.3390/biom15050660)
Supplement: Supplementary file 1 [file biomolecules-15-00660-s001.zip]

Archive with 1 entries (1 files):
- biomolecules-3563173-supplementary.pdf
